# Supplementary material for: Diversity and structure of PIF/Harbinger-like elements in the genome of Medicago truncatula
Source: BMC Genomics. 2007 Nov 9;8:409. doi: 10.1186/1471-2164-8-409 (PMC2213677; doi:10.1186/1471-2164-8-409)
Supplement: Additional file 1 — List of all PIF/Harbinger-like elements identified in the course of the study in the genome of Medicago truncatula. [file 1471-2164-8-409-S1.xls]

## Sheet: Additional File 1
Family and element name	# of elements	BAC clone # and nucleotide coordinates
MtPH-A5	4 elements:
MtPH-A5-Ia		AC132565_126751-132721
MtPH-A5-IIa		AC146561_20468-33872
MtPH-A5-III		AC150978_68650-70182
MtPH-A5-IV		AC157648_21349-22536
MtPH-A6-1	9 elements:
MtPH-A6-1-Ia		AC151598_118201-122281
MtPH-A6-1-II		AC144481_47964-48841
MtPH-A6-1-III		AC148398_52114-60830
MtPH-A6-1-IV		AC151805_74290-75096
MtPH-A6-1-V		AC152423_86903-87842
MtPH-A6-1-VI		AC123899_11950-12869
MtPH-A6-1-VII		AC138465_89525-90455
MtPH-A6-1-VIII		AC146817_73641-74558
MtPH-A6-1-IX		CR956399_120865-121819
MtPH-A6-2	6 elements:
MtPH-A6-2-Ia		AC122722_63280-67503
MtPH-A6-2-IIa		AC148405_33495-35680
MtPH-A6-2-III		AC159146_336-1280
MtPH-A6-2-IV		CR932963_129400-130549
MtPH-A6-2-V		AC146745_47052-47975
MtPH-A6-2-VI		AC161862_1152-2099
MtPH-A6-3	16 elements:
MtPH-A6-3-Ia		AC144563_2336-7186
MtPH-A6-3-IIa		AC146752_42449-47243
MtPH-A6-3-IIIa		AC162161_10900-34797
MtPH-A6-3-IV		AC151425_2178-2736
MtPH-A6-3-V		AC122170_30893-32277
MtPH-A6-3-VI		AC125481_113384-114071
MtPH-A6-3-VII		AC126785_83242-83948
MtPH-A6-3-VIII		AC157503_82890-83621
MtPH-A6-3-IX		CR932964_39111-40669
MtPH-A6-3-X		AC122166_112578-112924
MtPH-A6-3-XI		AC146590_121891-122501
MtPH-A6-3-XII		AC137832_94728-96627
MtPH-A6-3-XIII		AC138199_67050-68639
MtPH-A6-3-XIV		AC159705_99083-100116
MtPH-A6-3-XV		AC159872_43162-45870
MtPH-A6-3-XVI		CR954198_37094-37977
MtPH-A6-4	23 elements:
MtPH-A6-4-1a		AC146704_67495-72199
MtPH-A6-4-IIa		AC121246_42373-67666
MtPH-A6-4-III		AC148154_128386-130226
MtPH-A6-4-IV		AC155893_65050-67328
MtPH-A6-4-V		AC151740_74668-76937
MtPH-A6-4-VI		AC119408_38880-39316
MtPH-A6-4-VII		AC148359_46687-47130
MtPH-A6-4-VIII		AC151425_2734-3179
MtPH-A6-4-IX		AC158209_53100-53557
MtPH-A6-4-X		AC137553_5011-5896
MtPH-A6-4-XI		AC149268_52585-55293
MtPH-A6-4-XII		AC149268_59514-61855
MtPH-A6-4-XIII		AC151483_117363-118992
MtPH-A6-4-XIV		AC152405_52648-57668
MtPH-A6-4-XV		AC161033_69678-71710
MtPH-A6-4-XVI		CR956368_121781-124851
MtPH-A6-4-XVII		AC147775_73204-73765
MtPH-A6-4-XVIII		AC136679_42780-44385
MtPH-A6-4-XIX		AC140023_118390-120716
MtPH-A6-4-XX		AC141107_4843-7218
MtPH-A6-4-XXI		AC144564_4299-7012
MtPH-A6-4-XXII		AC149473_94238-97199
MtPH-A6-4-XXIII		CR956368_125106-128228
MtPH-D	1 element:
MtPH-D-Ia		AC135566_92538-95703
MtPH-E	3 elements:
MtPH-E-Ia		AC135606_48229-52191
MtPH-E-IIa		AC139748_47213-50600
MtPH-E-III		AC144473_70811-72324
MtPH-M-1	4 elements:
MtPH-M-1-Ia		AC144478_46231-51376
MtPH-M-1-IIa		AC146861_104344-109355
MtPH-M-1-III		AC146861_70512-71429
MtPH-M-1-IV		AC137065_7941-8758
MtPH-M-2	5 elements:
MtPH-M-2-Ia		AC160098_52667-58191
MtPH-M-2-IIa		AC149306_56519-61827
MtPH-M-2-IIIa		AC135312_76163-81096
MtPH-M-2-IVa		AC148344_3260-11081
MtPH-M-2-V		AC166237_11825-14270
MtPH-M-3	18 elements:
MtPH-M-3-Ia		CR962122_73709-77762
MtPH-M-3-IIa		AC135467_68255-70991
MtPH-M-3-IIIa		AC150246_77024-79324
MtPH-M-3-IV		AC138171_20360-21292
MtPH-M-3-V		AC140913_107370-108202
MtPH-M-3-VI		AC150778_29074-30370
MtPH-M-3-VII		AC137994_53108-53845
MtPH-M-3-VIII		CR932966_91894-92637
MtPH-M-3-IX		AC127169_47765-48587
MtPH-M-3-X		AC137821_91022-91861
MtPH-M-3-XI		AC153000_43105-44015
MtPH-M-3-XII		AC124609_36713-37505
MtPH-M-3-XIII		AC137078_37912-38745
MtPH-M-3-XIV		AC151527_54728-55509
MtPH-M-3-XV		AC148994_44745-45589
MtPH-M-3-XVI		CT009653_56303-57129
MtPH-M-3-XVII		AC144340_53491-53938
MtPH-M-3-XVIII		AC136840_34100-34547
